# Supplementary material for: Molecular identification and genetic diversity analysis of Cryptosporidium spp. infecting dogs from central and northern Jordan: Detection of zoonotic genotype IId
Source: PLoS One. 2025 Feb 6;20(2):e0314462. doi: 10.1371/journal.pone.0314462 (PMC11801568; doi:10.1371/journal.pone.0314462)
Supplement: S3 Table — Analyses were conducted using the Kimura 2-parameter model and the MEGA11 program. (XLSX) [file pone.0314462.s003.xlsx]

## Sheet: Sheet1
Title: fasta file
Description
Analysis ====================
Analysis = ====================
Scope = Between group average
Estimate Variance = ====================
Variance Estimation Method = None
Substitution Model = ====================
Substitutions Type = Nucleotide
Model/Method = Kimura 2-parameter model
Substitutions to Include = d: Transitions + Transversions
Rates and Patterns = ====================
Rates among Sites = Uniform Rates
Pattern among Lineages = Same (Homogeneous)
Data Subset to Use = ====================
Gaps/Missing Data Treatment = Pairwise deletion
Select Codon Positions = 1st,2nd,3rd,Non-Coding
[1] #C._baileyi
[2] #C.parvum
[3] #C._canis
[4] #outgroup
[ 1 2 3 4 ]
[1]
[2] 0.0483
[3] 0.0471 0.0290
[4] 0.1612 0.1672 0.1652
Table. Estimates of Evolutionary Divergence over Sequence Pairs between Groups
The number of base substitutions per site from averaging over all sequence pairs between groups are shown. Analyses were conducted using the Kimura 2-parameter model [1]. This analysis involved 50 nucleotide sequences. Codon positions included were 1st+2nd+3rd+Noncoding. All ambiguous positions were removed for each sequence pair (pairwise deletion option). There were a total of 751 positions in …
1. Kimura M. (1980). A simple method for estimating evolutionary rate of base substitutions through comparative studies of nucleotide sequences. Journal of Molecular Evolution 16:111-120.
2. Tamura K., Stecher G., and Kumar S. (2021). MEGA 11: Molecular Evolutionary Genetics Analysis Version 11. Molecular Biology and Evolution https://doi.org/10.1093/molbev/msab120.
Disclaimer: Although utmost care has been taken to ensure the correctness of the caption, the caption text is provided "as is" without any warranty of any kind. Authors advise the user to carefully check the caption prior to its use for any purpose and report any errors or problems to the authors immediately (www.megasoftware.net). In no event shall the authors and their employers be liable for a…
